# Supplementary material for: Effects of Pre-Pregnancy Overweight/Obesity on the Pattern of Association of Hypertension Susceptibility Genes with Preeclampsia
Source: Life (Basel). 2022 Dec 3;12(12):2018. doi: 10.3390/life12122018 (PMC9784908; doi:10.3390/life12122018)
Supplement: Supplementary file 1 [file life-12-02018-s001.zip]

Archive with 6 entries (6 files):
- Suppl Table S1.pdf
- Suppl Table S2.xlsx
- Suppl table S3.pdf
- Suppl table S4.pdf
- Suppl Table S5.xlsx
- Suppl Table S6.xlsx
