# Supplementary material for: Effects of Pre-Pregnancy Overweight/Obesity on the Pattern of Association of Hypertension Susceptibility Genes with Preeclampsia
Source: Life (Basel). 2022 Dec 3;12(12):2018. doi: 10.3390/life12122018 (PMC9784908; doi:10.3390/life12122018)
Supplement: Supplementary file 1 [file life-12-02018-s001.zip › Suppl Table S2.xlsx]

## Sheet: Suppl Table 2
Supplementary table S2. The regulatory potential of the studied SNPs
( HaploReg, v4.1, http://archive.broadinstitute.org/mammals/haploreg/haploreg.php)
chr	pos (hg38)	variant	Ref	Alt	AFR	AMR	ASN	EUR	GERP	SiPhy	Promoter	Enhancer	DNAse	Proteins	Motifs	NHGRI/EBI	GRASP QTL	Selected eQTL	GENCODE	RefSeq	dbSNP
					freq	freq	freq	freq	cons	cons	histone marks	histone marks		bound	changed	GWAS hits	hits	hits	genes	genes	func annot
5	32814922	rs1173771	A	G	0.80	0.60	0.64	0.60				9 tissues	11 tissues	5 bound proteins	Pou1f1	5 hits		2 hits	23kb 3' of AC026703.1	23kb 3' of NPR3
6	26090951	rs1799945	C	G	0.02	0.12	0.02	0.15			SKIN	FAT, BLD, SKIN	SKIN			4 hits	2 hits	8 hits	HFE	HFE	missense
6	31648589	rs805303	G	A	0.64	0.42	0.38	0.38				SKIN			CACD	3 hits	45 hits	46 hits	BAG6	BAG6	intronic
10	94136183	rs932764	A	G	0.18	0.55	0.60	0.46							Hdx,Zic	3 hits			PLCE1	PLCE1	intronic
10	103918139	rs4387287	A	C	0.26	0.77	0.83	0.85			24 tissues		53 tissues	22 bound proteins	ERalpha-a,NRSF,VDR	1 hit		6 hits	OBFC1	OBFC1	5'-UTR
11	100722807	rs633185	G	C	0.77	0.61	0.49	0.72					LNG		4 altered motifs	4 hits		7 hits	ARHGAP42	ARHGAP42	intronic
12	50144032	rs7302981	A	G	0.92	0.70	0.91	0.60									16 hits	43 hits	COX14	LASS5	missense
12	89615182	rs2681472	A	G	0.12	0.12	0.37	0.14					BLD,LNG,BLD		9 altered motifs	2 hits	4 hits	6 hits	ATP2B1	ATP2B1	intronic
17	61406405	rs8068318	C	T	0.24	0.43	0.40	0.73			20 tissues	11 tissues	6 tissues		4 altered motifs	1 hit		6 hits	TBX2	TBX2	intronic
19	11416089	rs167479	G	T	0.17	0.52	0.46	0.45					BLD		9 altered motifs		3 hits		RGL3	RGL3	missense
