# Supplementary material for: Effects of Pre-Pregnancy Overweight/Obesity on the Pattern of Association of Hypertension Susceptibility Genes with Preeclampsia
Source: Life (Basel). 2022 Dec 3;12(12):2018. doi: 10.3390/life12122018 (PMC9784908; doi:10.3390/life12122018)
Supplement: Supplementary file 1 [file life-12-02018-s001.zip › Suppl Table S5.xlsx]

## Sheet: Suppl Table 5
Supplementary table S5. The eQTL effects of the two PE-associated SNPs (rs805303 and rs167479) in various tissues/organs
(according to Genotype-Tissue Expression (GTEx) (http://www.gtexportal.org/)) ( р <8.0E5, FDR≤0.05)
Chr	SNP	pos (hg38)	Gencode Id	Gene Symbol	Variant Id	P-Value	Effect Size	Tissue
6	rs805303	31648589	ENSG00000204428.12	LY6G5C	chr6_31648589_G_A_b38	7.5E-68	-0.58	Whole Blood
			ENSG00000204428.12	LY6G5C	chr6_31648589_G_A_b38	4.4E-41	-0.59	Thyroid
			ENSG00000204463.12	BAG6	chr6_31648589_G_A_b38	9e-40	-0.4	Artery - Tibial
			ENSG00000204428.12	LY6G5C	chr6_31648589_G_A_b38	1.6E-37	-0.5	Muscle - Skeletal
			ENSG00000204428.12	LY6G5C	chr6_31648589_G_A_b38	1.3E-34	-0.56	Skin - Sun Exposed (Lower leg)
			ENSG00000204428.12	LY6G5C	chr6_31648589_G_A_b38	4.6E-31	-0.43	Lung
			ENSG00000204428.12	LY6G5C	chr6_31648589_G_A_b38	2e-27	-0.46	Adipose - Subcutaneous
			ENSG00000204428.12	LY6G5C	chr6_31648589_G_A_b38	3.4E-27	-0.77	Brain - Nucleus accumbens (basal ganglia)
			ENSG00000204428.12	LY6G5C	chr6_31648589_G_A_b38	1.5E-24	-0.77	Brain - Cerebellum
			ENSG00000204428.12	LY6G5C	chr6_31648589_G_A_b38	1.2E-23	-0.69	Spleen
			ENSG00000240053.8	LY6G5B	chr6_31648589_G_A_b38	2e-23	-0.22	Thyroid
			ENSG00000204428.12	LY6G5C	chr6_31648589_G_A_b38	1.2E-22	-0.68	Brain - Cerebellar Hemisphere
			ENSG00000204428.12	LY6G5C	chr6_31648589_G_A_b38	1.7E-22	-0.44	Adipose - Visceral (Omentum)
			ENSG00000240053.8	LY6G5B	chr6_31648589_G_A_b38	1.7E-22	-0.18	Artery - Tibial
			ENSG00000240053.8	LY6G5B	chr6_31648589_G_A_b38	5.5E-22	-0.2	Muscle - Skeletal
			ENSG00000240053.8	LY6G5B	chr6_31648589_G_A_b38	1.3E-21	-0.17	Skin - Sun Exposed (Lower leg)
			ENSG00000204428.12	LY6G5C	chr6_31648589_G_A_b38	1.6E-19	-0.76	Brain - Caudate (basal ganglia)
			ENSG00000240053.8	LY6G5B	chr6_31648589_G_A_b38	1.6E-19	-0.19	Nerve - Tibial
			ENSG00000240053.8	LY6G5B	chr6_31648589_G_A_b38	2.5E-19	-0.28	Colon - Transverse
			ENSG00000204428.12	LY6G5C	chr6_31648589_G_A_b38	3.3E-19	-0.75	Brain - Putamen (basal ganglia)
			ENSG00000204428.12	LY6G5C	chr6_31648589_G_A_b38	0.0000000000000000036	-0.46	Skin - Not Sun Exposed (Suprapubic)
			ENSG00000240053.8	LY6G5B	chr6_31648589_G_A_b38	0.000000000000000008	-0.17	Adipose - Subcutaneous
			ENSG00000204428.12	LY6G5C	chr6_31648589_G_A_b38	0.0000000000000000099	-0.43	Nerve - Tibial
			ENSG00000240053.8	LY6G5B	chr6_31648589_G_A_b38	0.00000000000000001	-0.2	Esophagus - Muscularis
			ENSG00000204421.2	LY6G6C	chr6_31648589_G_A_b38	0.00000000000000014	0.36	Esophagus - Mucosa
			ENSG00000240053.8	LY6G5B	chr6_31648589_G_A_b38	0.00000000000000025	-0.27	Cells - Cultured fibroblasts
			ENSG00000240053.8	LY6G5B	chr6_31648589_G_A_b38	0.00000000000000027	-0.22	Esophagus - Mucosa
			ENSG00000204428.12	LY6G5C	chr6_31648589_G_A_b38	0.00000000000000036	-0.38	Esophagus - Muscularis
			ENSG00000240053.8	LY6G5B	chr6_31648589_G_A_b38	0.00000000000000083	-0.15	Whole Blood
			ENSG00000204428.12	LY6G5C	chr6_31648589_G_A_b38	0.0000000000000015	-0.25	Testis
			ENSG00000240053.8	LY6G5B	chr6_31648589_G_A_b38	0.0000000000000033	-0.22	Artery - Aorta
			ENSG00000204428.12	LY6G5C	chr6_31648589_G_A_b38	0.0000000000000095	-0.43	Pituitary
			ENSG00000240053.8	LY6G5B	chr6_31648589_G_A_b38	0.000000000000011	-0.26	Stomach
			ENSG00000204428.12	LY6G5C	chr6_31648589_G_A_b38	0.000000000000024	-0.6	Brain - Cortex
			ENSG00000204469.12	PRRC2A	chr6_31648589_G_A_b38	0.000000000000035	-0.19	Testis
			ENSG00000240053.8	LY6G5B	chr6_31648589_G_A_b38	0.000000000000054	-0.14	Skin - Not Sun Exposed (Suprapubic)
			ENSG00000240053.8	LY6G5B	chr6_31648589_G_A_b38	0.00000000000012	-0.18	Heart - Left Ventricle
			ENSG00000198502.5	HLA-DRB5	chr6_31648589_G_A_b38	0.00000000000028	-0.4	Thyroid
			ENSG00000240053.8	LY6G5B	chr6_31648589_G_A_b38	0.00000000000048	-0.14	Lung
			ENSG00000198502.5	HLA-DRB5	chr6_31648589_G_A_b38	0.00000000000071	-0.39	Lung
			ENSG00000213722.8	DDAH2	chr6_31648589_G_A_b38	0.00000000000071	-0.12	Muscle - Skeletal
			ENSG00000204438.10	GPANK1	chr6_31648589_G_A_b38	0.00000000000084	0.16	Muscle - Skeletal
			ENSG00000240053.8	LY6G5B	chr6_31648589_G_A_b38	0.0000000000013	-0.17	Adipose - Visceral (Omentum)
			ENSG00000198502.5	HLA-DRB5	chr6_31648589_G_A_b38	0.0000000000014	-0.27	Whole Blood
			ENSG00000198502.5	HLA-DRB5	chr6_31648589_G_A_b38	0.0000000000015	-0.34	Muscle - Skeletal
			ENSG00000240053.8	LY6G5B	chr6_31648589_G_A_b38	0.000000000003	-0.2	Heart - Atrial Appendage
			ENSG00000204428.12	LY6G5C	chr6_31648589_G_A_b38	0.0000000000038	-0.77	Brain - Amygdala
			ENSG00000240053.8	LY6G5B	chr6_31648589_G_A_b38	0.000000000011	-0.2	Breast - Mammary Tissue
			ENSG00000204428.12	LY6G5C	chr6_31648589_G_A_b38	0.000000000012	-0.58	Brain - Anterior cingulate cortex (BA24)
			ENSG00000213722.8	DDAH2	chr6_31648589_G_A_b38	0.000000000028	-0.15	Cells - Cultured fibroblasts
			ENSG00000224389.8	C4B	chr6_31648589_G_A_b38	0.00000000005	0.36	Whole Blood
			ENSG00000198502.5	HLA-DRB5	chr6_31648589_G_A_b38	0.000000000089	-0.35	Adipose - Subcutaneous
			ENSG00000198502.5	HLA-DRB5	chr6_31648589_G_A_b38	0.000000000096	-0.48	Heart - Left Ventricle
			ENSG00000204428.12	LY6G5C	chr6_31648589_G_A_b38	0.0000000001	-0.37	Colon - Sigmoid
			ENSG00000240053.8	LY6G5B	chr6_31648589_G_A_b38	0.00000000017	-0.21	Colon - Sigmoid
			ENSG00000204428.12	LY6G5C	chr6_31648589_G_A_b38	0.00000000029	-0.3	Esophagus - Mucosa
			ENSG00000198502.5	HLA-DRB5	chr6_31648589_G_A_b38	0.00000000031	-0.36	Skin - Not Sun Exposed (Suprapubic)
			ENSG00000204463.12	BAG6	chr6_31648589_G_A_b38	0.00000000039	-0.22	Artery - Aorta
			ENSG00000204536.13	CCHCR1	chr6_31648589_G_A_b38	0.00000000051	0.2	Thyroid
			ENSG00000204428.12	LY6G5C	chr6_31648589_G_A_b38	0.00000000052	-0.48	Brain - Hypothalamus
			ENSG00000213722.8	DDAH2	chr6_31648589_G_A_b38	0.00000000072	-0.27	Brain - Cerebellum
			ENSG00000198502.5	HLA-DRB5	chr6_31648589_G_A_b38	0.00000000072	-0.31	Artery - Tibial
			ENSG00000240053.8	LY6G5B	chr6_31648589_G_A_b38	0.00000000095	-0.2	Esophagus - Gastroesophageal Junction
			ENSG00000204427.11	ABHD16A	chr6_31648589_G_A_b38	0.00000000097	-0.16	Artery - Tibial
			ENSG00000198502.5	HLA-DRB5	chr6_31648589_G_A_b38	0.0000000011	-0.36	Nerve - Tibial
			ENSG00000198502.5	HLA-DRB5	chr6_31648589_G_A_b38	0.0000000011	-0.41	Artery - Aorta
			ENSG00000240053.8	LY6G5B	chr6_31648589_G_A_b38	0.0000000014	-0.28	Brain - Cerebellum
			ENSG00000244731.7	C4A	chr6_31648589_G_A_b38	0.000000002	-0.28	Adipose - Subcutaneous
			ENSG00000204469.12	PRRC2A	chr6_31648589_G_A_b38	0.000000002	-0.077	Whole Blood
			ENSG00000240053.8	LY6G5B	chr6_31648589_G_A_b38	0.000000004	-0.31	Prostate
			ENSG00000240053.8	LY6G5B	chr6_31648589_G_A_b38	0.0000000051	-0.24	Testis
			ENSG00000204428.12	LY6G5C	chr6_31648589_G_A_b38	0.0000000062	-0.31	Artery - Aorta
			ENSG00000204428.12	LY6G5C	chr6_31648589_G_A_b38	0.0000000065	-0.24	Artery - Tibial
			ENSG00000204428.12	LY6G5C	chr6_31648589_G_A_b38	0.0000000068	-0.45	Brain - Frontal Cortex (BA9)
			ENSG00000213676.10	ATF6B	chr6_31648589_G_A_b38	0.0000000073	-0.14	Muscle - Skeletal
			ENSG00000204428.12	LY6G5C	chr6_31648589_G_A_b38	0.0000000085	-0.48	Small Intestine - Terminal Ileum
			ENSG00000204428.12	LY6G5C	chr6_31648589_G_A_b38	0.0000000088	-0.3	Breast - Mammary Tissue
			ENSG00000198502.5	HLA-DRB5	chr6_31648589_G_A_b38	0.000000011	-0.35	Adipose - Visceral (Omentum)
			ENSG00000240053.8	LY6G5B	chr6_31648589_G_A_b38	0.000000015	-0.23	Pancreas
			ENSG00000204427.11	ABHD16A	chr6_31648589_G_A_b38	0.00000002	-0.19	Artery - Aorta
			ENSG00000204338.8	CYP21A1P	chr6_31648589_G_A_b38	0.000000022	-0.36	Skin - Not Sun Exposed (Suprapubic)
			ENSG00000240053.8	LY6G5B	chr6_31648589_G_A_b38	0.000000025	-0.25	Brain - Cortex
			ENSG00000204338.8	CYP21A1P	chr6_31648589_G_A_b38	0.000000026	-0.23	Thyroid
			ENSG00000198502.5	HLA-DRB5	chr6_31648589_G_A_b38	0.000000026	-0.49	Liver
			ENSG00000213722.8	DDAH2	chr6_31648589_G_A_b38	0.000000029	-0.25	Adrenal Gland
			ENSG00000240053.8	LY6G5B	chr6_31648589_G_A_b38	0.000000035	-0.24	Artery - Coronary
			ENSG00000204463.12	BAG6	chr6_31648589_G_A_b38	0.000000035	-0.22	Colon - Sigmoid
			ENSG00000240053.8	LY6G5B	chr6_31648589_G_A_b38	0.000000039	-0.21	Adrenal Gland
			ENSG00000213722.8	DDAH2	chr6_31648589_G_A_b38	0.000000039	-0.13	Heart - Left Ventricle
			ENSG00000204338.8	CYP21A1P	chr6_31648589_G_A_b38	0.000000042	-0.3	Adipose - Subcutaneous
			ENSG00000198502.5	HLA-DRB5	chr6_31648589_G_A_b38	0.000000054	-0.31	Skin - Sun Exposed (Lower leg)
			ENSG00000244731.7	C4A	chr6_31648589_G_A_b38	0.000000062	-0.22	Lung
			ENSG00000204428.12	LY6G5C	chr6_31648589_G_A_b38	0.000000066	-0.59	Brain - Substantia nigra
			ENSG00000198502.5	HLA-DRB5	chr6_31648589_G_A_b38	0.000000072	-0.36	Esophagus - Muscularis
			ENSG00000204428.12	LY6G5C	chr6_31648589_G_A_b38	0.000000091	-0.39	Prostate
			ENSG00000198502.5	HLA-DRB5	chr6_31648589_G_A_b38	0.000000093	-0.6	Cells - EBV-transformed lymphocytes
			ENSG00000204428.12	LY6G5C	chr6_31648589_G_A_b38	0.0000001	-0.5	Brain - Spinal cord (cervical c-1)
			ENSG00000231852.6	CYP21A2	chr6_31648589_G_A_b38	0.00000011	0.3	Skin - Sun Exposed (Lower leg)
			ENSG00000255552.7	LY6G6E	chr6_31648589_G_A_b38	0.00000012	0.29	Esophagus - Mucosa
			ENSG00000204427.11	ABHD16A	chr6_31648589_G_A_b38	0.00000014	-0.14	Skin - Sun Exposed (Lower leg)
			ENSG00000204444.10	APOM	chr6_31648589_G_A_b38	0.00000015	-0.14	Muscle - Skeletal
			ENSG00000224389.8	C4B	chr6_31648589_G_A_b38	0.00000016	0.3	Skin - Not Sun Exposed (Suprapubic)
			ENSG00000244731.7	C4A	chr6_31648589_G_A_b38	0.00000017	-0.19	Cells - Cultured fibroblasts
			ENSG00000204428.12	LY6G5C	chr6_31648589_G_A_b38	0.00000018	-0.3	Esophagus - Gastroesophageal Junction
			ENSG00000213722.8	DDAH2	chr6_31648589_G_A_b38	0.00000024	-0.12	Lung
			ENSG00000213676.10	ATF6B	chr6_31648589_G_A_b38	0.00000026	-0.21	Cells - Cultured fibroblasts
			ENSG00000198502.5	HLA-DRB5	chr6_31648589_G_A_b38	0.00000033	-0.28	Esophagus - Mucosa
			ENSG00000204420.8	MPIG6B	chr6_31648589_G_A_b38	0.00000033	0.21	Esophagus - Mucosa
			ENSG00000213760.10	ATP6V1G2	chr6_31648589_G_A_b38	0.00000034	-0.2	Esophagus - Muscularis
			ENSG00000204338.8	CYP21A1P	chr6_31648589_G_A_b38	0.00000036	-0.3	Esophagus - Mucosa
			ENSG00000204428.12	LY6G5C	chr6_31648589_G_A_b38	0.00000036	-0.48	Brain - Hippocampus
			ENSG00000244731.7	C4A	chr6_31648589_G_A_b38	0.00000042	-0.2	Muscle - Skeletal
			ENSG00000231852.6	CYP21A2	chr6_31648589_G_A_b38	0.00000043	0.28	Whole Blood
			ENSG00000244731.7	C4A	chr6_31648589_G_A_b38	0.00000045	-0.2	Thyroid
			ENSG00000204428.12	LY6G5C	chr6_31648589_G_A_b38	0.00000052	-0.33	Artery - Coronary
			ENSG00000198502.5	HLA-DRB5	chr6_31648589_G_A_b38	0.00000058	-0.37	Pancreas
			ENSG00000204435.13	CSNK2B	chr6_31648589_G_A_b38	0.00000059	0.15	Heart - Left Ventricle
			ENSG00000204344.14	STK19	chr6_31648589_G_A_b38	0.00000063	-0.19	Nerve - Tibial
			ENSG00000230622.1	UQCRHP1	chr6_31648589_G_A_b38	0.00000064	-0.33	Testis
			ENSG00000204435.13	CSNK2B	chr6_31648589_G_A_b38	0.00000069	0.14	Heart - Atrial Appendage
			ENSG00000213722.8	DDAH2	chr6_31648589_G_A_b38	0.00000071	-0.12	Adipose - Visceral (Omentum)
			ENSG00000204420.8	MPIG6B	chr6_31648589_G_A_b38	0.00000076	0.12	Skin - Sun Exposed (Lower leg)
			ENSG00000240053.8	LY6G5B	chr6_31648589_G_A_b38	0.00000097	-0.32	Brain - Amygdala
			ENSG00000213722.8	DDAH2	chr6_31648589_G_A_b38	0.0000012	-0.12	Heart - Atrial Appendage
			ENSG00000213722.8	DDAH2	chr6_31648589_G_A_b38	0.0000012	-0.09	Nerve - Tibial
			ENSG00000213722.8	DDAH2	chr6_31648589_G_A_b38	0.0000018	-0.2	Brain - Cerebellar Hemisphere
			ENSG00000231852.6	CYP21A2	chr6_31648589_G_A_b38	0.0000019	0.26	Adipose - Subcutaneous
			ENSG00000224389.8	C4B	chr6_31648589_G_A_b38	0.000002	0.24	Skin - Sun Exposed (Lower leg)
			ENSG00000224389.8	C4B	chr6_31648589_G_A_b38	0.0000021	0.22	Esophagus - Mucosa
			ENSG00000204338.8	CYP21A1P	chr6_31648589_G_A_b38	0.0000021	-0.22	Esophagus - Muscularis
			ENSG00000204463.12	BAG6	chr6_31648589_G_A_b38	0.0000021	-0.26	Artery - Coronary
			ENSG00000204427.11	ABHD16A	chr6_31648589_G_A_b38	0.0000022	0.23	Brain - Nucleus accumbens (basal ganglia)
			ENSG00000240053.8	LY6G5B	chr6_31648589_G_A_b38	0.0000023	-0.24	Spleen
			ENSG00000198502.5	HLA-DRB5	chr6_31648589_G_A_b38	0.0000029	-0.29	Breast - Mammary Tissue
			ENSG00000198502.5	HLA-DRB5	chr6_31648589_G_A_b38	0.0000031	-0.45	Artery - Coronary
			ENSG00000213676.10	ATF6B	chr6_31648589_G_A_b38	0.0000032	-0.17	Stomach
			ENSG00000244731.7	C4A	chr6_31648589_G_A_b38	0.0000034	-0.28	Skin - Not Sun Exposed (Suprapubic)
			ENSG00000224389.8	C4B	chr6_31648589_G_A_b38	0.0000038	0.16	Cells - Cultured fibroblasts
			ENSG00000204338.8	CYP21A1P	chr6_31648589_G_A_b38	0.000004	-0.25	Skin - Sun Exposed (Lower leg)
			ENSG00000198502.5	HLA-DRB5	chr6_31648589_G_A_b38	0.0000042	-0.37	Spleen
			ENSG00000204428.12	LY6G5C	chr6_31648589_G_A_b38	0.0000046	-0.24	Stomach
			ENSG00000244731.7	C4A	chr6_31648589_G_A_b38	0.0000053	-0.22	Heart - Atrial Appendage
			ENSG00000204396.10	VWA7	chr6_31648589_G_A_b38	0.0000053	-0.2	Whole Blood
			ENSG00000204308.7	RNF5	chr6_31648589_G_A_b38	0.0000054	-0.09	Muscle - Skeletal
			ENSG00000198502.5	HLA-DRB5	chr6_31648589_G_A_b38	0.0000054	-0.37	Colon - Sigmoid
			ENSG00000204338.8	CYP21A1P	chr6_31648589_G_A_b38	0.0000061	-0.22	Artery - Tibial
			ENSG00000244731.7	C4A	chr6_31648589_G_A_b38	0.0000063	-0.23	Whole Blood
			ENSG00000198502.5	HLA-DRB5	chr6_31648589_G_A_b38	0.0000066	-0.39	Testis
			ENSG00000240053.8	LY6G5B	chr6_31648589_G_A_b38	0.000007	-0.18	Brain - Cerebellar Hemisphere
			ENSG00000240053.8	LY6G5B	chr6_31648589_G_A_b38	0.0000073	-0.22	Brain - Nucleus accumbens (basal ganglia)
			ENSG00000204463.12	BAG6	chr6_31648589_G_A_b38	0.000008	-0.12	Esophagus - Muscularis
			ENSG00000204427.11	ABHD16A	chr6_31648589_G_A_b38	0.0000087	-0.11	Nerve - Tibial
			ENSG00000204427.11	ABHD16A	chr6_31648589_G_A_b38	0.0000094	0.19	Brain - Caudate (basal ganglia)
			ENSG00000240053.8	LY6G5B	chr6_31648589_G_A_b38	0.0000095	-0.19	Brain - Frontal Cortex (BA9)
			ENSG00000204396.10	VWA7	chr6_31648589_G_A_b38	0.0000097	-0.3	Artery - Aorta
			ENSG00000213722.8	DDAH2	chr6_31648589_G_A_b38	0.0000098	-0.18	Spleen
			ENSG00000204435.13	CSNK2B	chr6_31648589_G_A_b38	0.000011	0.09	Muscle - Skeletal
			ENSG00000244731.7	C4A	chr6_31648589_G_A_b38	0.000011	-0.16	Esophagus - Muscularis
			ENSG00000244731.7	C4A	chr6_31648589_G_A_b38	0.000011	-0.24	Esophagus - Gastroesophageal Junction
			ENSG00000204435.13	CSNK2B	chr6_31648589_G_A_b38	0.000012	0.1	Esophagus - Mucosa
			ENSG00000204308.7	RNF5	chr6_31648589_G_A_b38	0.000012	-0.12	Thyroid
			ENSG00000240053.8	LY6G5B	chr6_31648589_G_A_b38	0.000013	-0.22	Pituitary
			ENSG00000204536.13	CCHCR1	chr6_31648589_G_A_b38	0.000013	0.17	Skin - Not Sun Exposed (Suprapubic)
			ENSG00000204396.10	VWA7	chr6_31648589_G_A_b38	0.000013	-0.36	Minor Salivary Gland
			ENSG00000204435.13	CSNK2B	chr6_31648589_G_A_b38	0.000015	0.11	Esophagus - Muscularis
			ENSG00000250535.1	STK19B	chr6_31648589_G_A_b38	0.000016	0.25	Skin - Sun Exposed (Lower leg)
			ENSG00000213722.8	DDAH2	chr6_31648589_G_A_b38	0.000016	-0.1	Adipose - Subcutaneous
			ENSG00000250535.1	STK19B	chr6_31648589_G_A_b38	0.000017	0.26	Cells - Cultured fibroblasts
			ENSG00000198502.5	HLA-DRB5	chr6_31648589_G_A_b38	0.000018	-0.34	Heart - Atrial Appendage
			ENSG00000204469.12	PRRC2A	chr6_31648589_G_A_b38	0.000018	-0.11	Muscle - Skeletal
			ENSG00000204338.8	CYP21A1P	chr6_31648589_G_A_b38	0.000018	-0.46	Brain - Cerebellum
			ENSG00000204536.13	CCHCR1	chr6_31648589_G_A_b38	0.000019	0.15	Nerve - Tibial
			ENSG00000244731.7	C4A	chr6_31648589_G_A_b38	0.00002	-0.22	Colon - Sigmoid
			ENSG00000244731.7	C4A	chr6_31648589_G_A_b38	0.000021	-0.22	Artery - Aorta
			ENSG00000204421.2	LY6G6C	chr6_31648589_G_A_b38	0.000023	0.48	Brain - Caudate (basal ganglia)
			ENSG00000204387.12	C6orf48	chr6_31648589_G_A_b38	0.000023	-0.14	Adipose - Subcutaneous
			ENSG00000204338.8	CYP21A1P	chr6_31648589_G_A_b38	0.000023	-0.21	Whole Blood
			ENSG00000204387.12	C6orf48	chr6_31648589_G_A_b38	0.000024	-0.17	Testis
			ENSG00000204428.12	LY6G5C	chr6_31648589_G_A_b38	0.000024	-0.23	Colon - Transverse
			ENSG00000204427.11	ABHD16A	chr6_31648589_G_A_b38	0.000026	-0.23	Adrenal Gland
			ENSG00000204427.11	ABHD16A	chr6_31648589_G_A_b38	0.000029	-0.11	Adipose - Subcutaneous
			ENSG00000240053.8	LY6G5B	chr6_31648589_G_A_b38	0.00003	-0.34	Cells - EBV-transformed lymphocytes
			ENSG00000204472.12	AIF1	chr6_31648589_G_A_b38	0.00003	-0.061	Whole Blood
			ENSG00000204428.12	LY6G5C	chr6_31648589_G_A_b38	0.000031	-0.37	Vagina
			ENSG00000204420.8	MPIG6B	chr6_31648589_G_A_b38	0.000033	0.48	Brain - Caudate (basal ganglia)
			ENSG00000244731.7	C4A	chr6_31648589_G_A_b38	0.000034	-0.28	Testis
			ENSG00000204427.11	ABHD16A	chr6_31648589_G_A_b38	0.000036	-0.14	Cells - Cultured fibroblasts
			ENSG00000204338.8	CYP21A1P	chr6_31648589_G_A_b38	0.000036	-0.23	Heart - Left Ventricle
			ENSG00000204338.8	CYP21A1P	chr6_31648589_G_A_b38	0.000039	-0.25	Colon - Sigmoid
			ENSG00000204536.13	CCHCR1	chr6_31648589_G_A_b38	0.000043	0.15	Adipose - Subcutaneous
			ENSG00000244731.7	C4A	chr6_31648589_G_A_b38	0.000047	-0.2	Skin - Sun Exposed (Lower leg)
			ENSG00000204338.8	CYP21A1P	chr6_31648589_G_A_b38	0.000048	-0.24	Nerve - Tibial
			ENSG00000240053.8	LY6G5B	chr6_31648589_G_A_b38	0.000049	-0.23	Minor Salivary Gland
			ENSG00000198502.5	HLA-DRB5	chr6_31648589_G_A_b38	0.000051	-0.32	Esophagus - Gastroesophageal Junction
			ENSG00000240053.8	LY6G5B	chr6_31648589_G_A_b38	0.000052	-0.2	Ovary
			ENSG00000204387.12	C6orf48	chr6_31648589_G_A_b38	0.000053	-0.061	Whole Blood
			ENSG00000204536.13	CCHCR1	chr6_31648589_G_A_b38	0.000053	0.13	Adipose - Visceral (Omentum)
			ENSG00000234745.10	HLA-B	chr6_31648589_G_A_b38	0.000054	0.14	Adipose - Visceral (Omentum)
			ENSG00000198502.5	HLA-DRB5	chr6_31648589_G_A_b38	0.00006	-0.27	Colon - Transverse
			ENSG00000234745.10	HLA-B	chr6_31648589_G_A_b38	0.00006	0.2	Pancreas
			ENSG00000198502.5	HLA-DRB5	chr6_31648589_G_A_b38	0.000065	-0.35	Pituitary
			ENSG00000213722.8	DDAH2	chr6_31648589_G_A_b38	0.000067	-0.14	Skin - Not Sun Exposed (Suprapubic)
			ENSG00000204338.8	CYP21A1P	chr6_31648589_G_A_b38	0.000069	-0.4	Brain - Cortex
			ENSG00000244731.7	C4A	chr6_31648589_G_A_b38	0.000072	-0.19	Nerve - Tibial
			ENSG00000204427.11	ABHD16A	chr6_31648589_G_A_b38	0.000074	-0.094	Thyroid
			ENSG00000204427.11	ABHD16A	chr6_31648589_G_A_b38	0.00008	-0.11	Lung
			ENSG00000244731.7	C4A	chr6_31648589_G_A_b38	0.00008	-0.19	Esophagus - Mucosa
			ENSG00000244731.7	C4A	chr6_31648589_G_A_b38	0.000086	-0.17	Breast - Mammary Tissue
			ENSG00000204435.13	CSNK2B	chr6_31648589_G_A_b38	0.000087	0.083	Lung
			ENSG00000213722.8	DDAH2	chr6_31648589_G_A_b38	0.0001	-0.13	Brain - Cortex
			ENSG00000204463.12	BAG6	chr6_31648589_G_A_b38	0.00011	-0.15	Esophagus - Gastroesophageal Junction
			ENSG00000204424.9	LY6G6F	chr6_31648589_G_A_b38	0.00012	-0.17	Thyroid
			ENSG00000228789.6	HCG22	chr6_31648589_G_A_b38	0.00012	-0.22	Lung
			ENSG00000244355.7	LY6G6D	chr6_31648589_G_A_b38	0.00012	0.23	Esophagus - Mucosa
			ENSG00000204424.9	LY6G6F	chr6_31648589_G_A_b38	0.00013	0.21	Esophagus - Mucosa
			ENSG00000204435.13	CSNK2B	chr6_31648589_G_A_b38	0.00014	0.055	Skin - Not Sun Exposed (Suprapubic)
			ENSG00000250535.1	STK19B	chr6_31648589_G_A_b38	0.00014	0.22	Adipose - Subcutaneous
			ENSG00000244731.7	C4A	chr6_31648589_G_A_b38	0.00014	-0.17	Heart - Left Ventricle
			ENSG00000204338.8	CYP21A1P	chr6_31648589_G_A_b38	0.00015	-0.18	Muscle - Skeletal
			ENSG00000204396.10	VWA7	chr6_31648589_G_A_b38	0.00015	-0.14	Adipose - Visceral (Omentum)
			ENSG00000231852.6	CYP21A2	chr6_31648589_G_A_b38	0.00015	0.24	Skin - Not Sun Exposed (Suprapubic)
			ENSG00000204536.13	CCHCR1	chr6_31648589_G_A_b38	0.00015	0.12	Colon - Transverse
			ENSG00000204516.9	MICB	chr6_31648589_G_A_b38	0.00015	0.19	Esophagus - Mucosa
			ENSG00000277402.1	MIR6891	chr6_31648589_G_A_b38	0.00016	-0.21	Skin - Sun Exposed (Lower leg)
			ENSG00000204427.11	ABHD16A	chr6_31648589_G_A_b38	0.00017	-0.12	Adipose - Visceral (Omentum)
			ENSG00000204338.8	CYP21A1P	chr6_31648589_G_A_b38	0.00017	-0.28	Testis
			ENSG00000213719.8	CLIC1	chr6_31648589_G_A_b38	0.00017	-0.079	Muscle - Skeletal
			ENSG00000204389.9	HSPA1A	chr6_31648589_G_A_b38	0.00017	-0.095	Cells - Cultured fibroblasts
			ENSG00000204338.8	CYP21A1P	chr6_31648589_G_A_b38	0.00018	-0.27	Artery - Aorta
			ENSG00000250535.1	STK19B	chr6_31648589_G_A_b38	0.00023	0.24	Esophagus - Mucosa
			ENSG00000204427.11	ABHD16A	chr6_31648589_G_A_b38	0.00024	-0.13	Esophagus - Muscularis
			ENSG00000204387.12	C6orf48	chr6_31648589_G_A_b38	0.00025	-0.11	Skin - Sun Exposed (Lower leg)
			ENSG00000204344.14	STK19	chr6_31648589_G_A_b38	0.00029	-0.12	Artery - Tibial
			ENSG00000204531.17	POU5F1	chr6_31648589_G_A_b38	0.00029	0.22	Nerve - Tibial
19	rs167479	11416089	ENSG00000279807.1	CTC-510F12.3	chr19_11416089_T_G_b38	0.0000017	-0.3	Pituitary
			ENSG00000205517.12	RGL3	chr19_11416089_T_G_b38	0.0002	-0.16	Esophagus - Muscularis
