# Supplementary material for: Effects of Pre-Pregnancy Overweight/Obesity on the Pattern of Association of Hypertension Susceptibility Genes with Preeclampsia
Source: Life (Basel). 2022 Dec 3;12(12):2018. doi: 10.3390/life12122018 (PMC9784908; doi:10.3390/life12122018)
Supplement: Supplementary file 1 [file life-12-02018-s001.zip › Suppl Table S6.xlsx]

## Sheet: Suppl Table 6
Supplementary table S6. The sQTL effects of the PE-associated polymorphism rs805303 in various tissues/organs
(according to Genotype-Tissue Expression (GTEx) (http://www.gtexportal.org/)) ( р <8.0E5, FDR≤0.05)
Chr	SNP		Gencode Id	Gene Symbol	Variant Id	SNP Id	Intron Id	P-Value	NES	Tissue
6	rs805303	31648589	ENSG00000204469.12	PRRC2A	chr6_31648589_G_A_b38	rs805303	31632992:31633221:clu_62748	4.9E-97	1	Testis
			ENSG00000204463.12	BAG6	chr6_31648589_G_A_b38	rs805303	31651776:31652235:clu_28909	1.4E-82	1	Whole Blood
			ENSG00000204463.12	BAG6	chr6_31648589_G_A_b38	rs805303	31651776:31652235:clu_36814	2.7E-76	1	Skin - Sun Exposed (Lower leg)
			ENSG00000204463.12	BAG6	chr6_31648589_G_A_b38	rs805303	31651776:31652235:clu_35946	1.2E-60	0.96	Skin - Not Sun Exposed (Suprapubic)
			ENSG00000204463.12	BAG6	chr6_31648589_G_A_b38	rs805303	31651776:31652235:clu_28620	1.9E-51	0.95	Cells - Cultured fibroblasts
			ENSG00000204463.12	BAG6	chr6_31648589_G_A_b38	rs805303	31651776:31652235:clu_28620	1.9E-51	0.95	Cells - Cultured fibroblasts
			ENSG00000204463.12	BAG6	chr6_31648589_G_A_b38	rs805303	31651776:31652235:clu_32961	5e-51	0.86	Artery - Tibial
			ENSG00000204463.12	BAG6	chr6_31648589_G_A_b38	rs805303	31651776:31652235:clu_36965	1.3E-45	0.87	Nerve - Tibial
			ENSG00000204463.12	BAG6	chr6_31648589_G_A_b38	rs805303	31651776:31652235:clu_35002	1.1E-43	0.98	Colon - Transverse
			ENSG00000204463.12	BAG6	chr6_31648589_G_A_b38	rs805303	31651776:31652235:clu_35002	1.1E-43	0.98	Colon - Transverse
			ENSG00000204463.12	BAG6	chr6_31648589_G_A_b38	rs805303	31651776:31652235:clu_35899	5.8E-41	0.76	Adipose - Subcutaneous
			ENSG00000204463.12	BAG6	chr6_31648589_G_A_b38	rs805303	31651776:31652235:clu_33076	2.9E-40	0.8	Esophagus - Muscularis
			ENSG00000204463.12	BAG6	chr6_31648589_G_A_b38	rs805303	31651776:31652235:clu_33362	5.3E-40	0.81	Esophagus - Mucosa
			ENSG00000204463.12	BAG6	chr6_31648589_G_A_b38	rs805303	31651776:31652235:clu_33362	5.3E-40	0.81	Esophagus - Mucosa
			ENSG00000204463.12	BAG6	chr6_31648589_G_A_b38	rs805303	31651776:31652235:clu_37706	5.7E-38	0.79	Lung
			ENSG00000204463.12	BAG6	chr6_31648589_G_A_b38	rs805303	31651776:31652235:clu_34896	6.7E-33	0.77	Adipose - Visceral (Omentum)
			ENSG00000204463.12	BAG6	chr6_31648589_G_A_b38	rs805303	31651776:31652235:clu_34896	6.7E-33	0.77	Adipose - Visceral (Omentum)
			ENSG00000204463.12	BAG6	chr6_31648589_G_A_b38	rs805303	31651776:31652235:clu_36327	1.1E-31	0.73	Breast - Mammary Tissue
			ENSG00000204463.12	BAG6	chr6_31648589_G_A_b38	rs805303	31651776:31652235:clu_36327	1.1E-31	0.73	Breast - Mammary Tissue
			ENSG00000204463.12	BAG6	chr6_31648589_G_A_b38	rs805303	31651776:31652235:clu_32216	1.6E-31	0.85	Stomach
			ENSG00000204463.12	BAG6	chr6_31648589_G_A_b38	rs805303	31651776:31652235:clu_31759	5.7E-30	0.8	Artery - Aorta
			ENSG00000204472.12	AIF1	chr6_31648589_G_A_b38	rs805303	31615736:31616022:clu_28893	1.4E-26	-0.58	Whole Blood
			ENSG00000204463.12	BAG6	chr6_31648589_G_A_b38	rs805303	31651776:31652235:clu_28706	6.2E-26	0.86	Adrenal Gland
			ENSG00000204463.12	BAG6	chr6_31648589_G_A_b38	rs805303	31651776:31652235:clu_31651	3.5E-24	0.74	Esophagus - Gastroesophageal Junction
			ENSG00000204463.12	BAG6	chr6_31648589_G_A_b38	rs805303	31651776:31652235:clu_25535	1.9E-23	2021-02-01	Cells - EBV-transformed lymphocytes
			ENSG00000204463.12	BAG6	chr6_31648589_G_A_b38	rs805303	31651776:31652235:clu_34300	5.3E-19	0.84	Pituitary
			ENSG00000204421.2	LY6G6C	chr6_31648589_G_A_b38	rs805303	31719310:31720250:clu_35985	8.6E-19	-0.47	Skin - Not Sun Exposed (Suprapubic)
			ENSG00000204463.12	BAG6	chr6_31648589_G_A_b38	rs805303	31651776:31652235:clu_28872	0.00000000000000015	0.9	Ovary
			ENSG00000204438.10	GPANK1	chr6_31648589_G_A_b38	rs805303	31665003:31665574:clu_31749	0.00000000000000031	-0.48	Muscle - Skeletal
			ENSG00000204463.12	BAG6	chr6_31648589_G_A_b38	rs805303	31651776:31652235:clu_32439	0.00000000000000048	0.68	Colon - Sigmoid
			ENSG00000204463.12	BAG6	chr6_31648589_G_A_b38	rs805303	31651776:31652235:clu_28741	0.00000000000000096	0.85	Brain - Cortex
			ENSG00000204463.12	BAG6	chr6_31648589_G_A_b38	rs805303	31651776:31652235:clu_29764	0.000000000000001	0.84	Artery - Coronary
			ENSG00000204463.12	BAG6	chr6_31648589_G_A_b38	rs805303	31651776:31652235:clu_28744	0.0000000000000014	0.88	Vagina
			ENSG00000204463.12	BAG6	chr6_31648589_G_A_b38	rs805303	31651776:31652235:clu_32242	0.000000000000056	0.87	Small Intestine - Terminal Ileum
			ENSG00000204428.12	LY6G5C	chr6_31648589_G_A_b38	rs805303	31678604:31679101:clu_62763	0.00000000000011	0.6	Testis
			ENSG00000204421.2	LY6G6C	chr6_31648589_G_A_b38	rs805303	31719310:31720093:clu_36827	0.00000000000047	0.4	Skin - Sun Exposed (Lower leg)
			ENSG00000204463.12	BAG6	chr6_31648589_G_A_b38	rs805303	31651776:31652235:clu_24700	0.0000000000036	0.99	Brain - Anterior cingulate cortex (BA24)
			ENSG00000204463.12	BAG6	chr6_31648589_G_A_b38	rs805303	31651776:31652235:clu_30856	0.0000000000043	0.6	Brain - Cerebellum
			ENSG00000196126.11	HLA-DRB1	chr6_31648589_G_A_b38	rs805303	32517752:32518054:clu_38503	0.0000000000072	-0.44	Thyroid
			ENSG00000198502.5	HLA-DRB5	chr6_31648589_G_A_b38	rs805303	32517752:32518054:clu_38503	0.0000000000072	-0.44	Thyroid
			ENSG00000229391.7	HLA-DRB6	chr6_31648589_G_A_b38	rs805303	32517752:32518054:clu_38503	0.0000000000072	-0.44	Thyroid
			ENSG00000204463.12	BAG6	chr6_31648589_G_A_b38	rs805303	31651776:31652400:clu_31745	0.000000000012	0.33	Muscle - Skeletal
			ENSG00000204463.12	BAG6	chr6_31648589_G_A_b38	rs805303	31651776:31652235:clu_25054	0.000000000015	0.73	Brain - Putamen (basal ganglia)
			ENSG00000204463.12	BAG6	chr6_31648589_G_A_b38	rs805303	31651776:31652235:clu_28478	0.000000000017	0.62	Brain - Nucleus accumbens (basal ganglia)
			ENSG00000204463.12	BAG6	chr6_31648589_G_A_b38	rs805303	31651776:31652235:clu_27909	0.000000000076	0.64	Brain - Caudate (basal ganglia)
			ENSG00000204463.12	BAG6	chr6_31648589_G_A_b38	rs805303	31651776:31652235:clu_31251	0.0000000001	0.58	Spleen
			ENSG00000196126.11	HLA-DRB1	chr6_31648589_G_A_b38	rs805303	32517752:32518054:clu_31898	0.00000000033	-0.37	Muscle - Skeletal
			ENSG00000198502.5	HLA-DRB5	chr6_31648589_G_A_b38	rs805303	32517752:32518054:clu_31898	0.00000000033	-0.37	Muscle - Skeletal
			ENSG00000198502.5	HLA-DRB5	chr6_31648589_G_A_b38	rs805303	32517752:32518054:clu_31898	0.00000000033	-0.37	Muscle - Skeletal
			ENSG00000229391.7	HLA-DRB6	chr6_31648589_G_A_b38	rs805303	32517752:32518054:clu_31898	0.00000000033	-0.37	Muscle - Skeletal
			ENSG00000204438.10	GPANK1	chr6_31648589_G_A_b38	rs805303	31665003:31665574:clu_38324	0.00000000049	-0.4	Thyroid
			ENSG00000204438.10	GPANK1	chr6_31648589_G_A_b38	rs805303	31665003:31665574:clu_28625	0.00000000071	-0.43	Cells - Cultured fibroblasts
			ENSG00000204463.12	BAG6	chr6_31648589_G_A_b38	rs805303	31651776:31652235:clu_26704	0.0000000024	0.6	Brain - Frontal Cortex (BA9)
			ENSG00000204463.12	BAG6	chr6_31648589_G_A_b38	rs805303	31651776:31652235:clu_29481	0.0000000025	0.58	Brain - Cerebellar Hemisphere
			ENSG00000196126.11	HLA-DRB1	chr6_31648589_G_A_b38	rs805303	32517752:32518054:clu_37867	0.0000000033	-0.4	Lung
			ENSG00000198502.5	HLA-DRB5	chr6_31648589_G_A_b38	rs805303	32517752:32518054:clu_37867	0.0000000033	-0.4	Lung
			ENSG00000229391.7	HLA-DRB6	chr6_31648589_G_A_b38	rs805303	32517752:32518054:clu_37867	0.0000000033	-0.4	Lung
			ENSG00000204438.10	GPANK1	chr6_31648589_G_A_b38	rs805303	31665003:31665574:clu_33081	0.000000004	-0.45	Esophagus - Muscularis
			ENSG00000204438.10	GPANK1	chr6_31648589_G_A_b38	rs805303	31665003:31665574:clu_33081	0.000000004	-0.45	Esophagus - Muscularis
			ENSG00000196126.11	HLA-DRB1	chr6_31648589_G_A_b38	rs805303	32517752:32518054:clu_36068	0.0000000044	-0.37	Adipose - Subcutaneous
			ENSG00000198502.5	HLA-DRB5	chr6_31648589_G_A_b38	rs805303	32517752:32518054:clu_36068	0.0000000044	-0.37	Adipose - Subcutaneous
			ENSG00000229391.7	HLA-DRB6	chr6_31648589_G_A_b38	rs805303	32517752:32518054:clu_36068	0.0000000044	-0.37	Adipose - Subcutaneous
			ENSG00000196126.11	HLA-DRB1	chr6_31648589_G_A_b38	rs805303	32517752:32518054:clu_35057	0.0000000057	-0.43	Adipose - Visceral (Omentum)
			ENSG00000198502.5	HLA-DRB5	chr6_31648589_G_A_b38	rs805303	32517752:32518054:clu_35057	0.0000000057	-0.43	Adipose - Visceral (Omentum)
			ENSG00000229391.7	HLA-DRB6	chr6_31648589_G_A_b38	rs805303	32517752:32518054:clu_35057	0.0000000057	-0.43	Adipose - Visceral (Omentum)
			ENSG00000196126.11	HLA-DRB1	chr6_31648589_G_A_b38	rs805303	32517752:32518054:clu_29044	0.0000000057	-0.36	Whole Blood
			ENSG00000198502.5	HLA-DRB5	chr6_31648589_G_A_b38	rs805303	32517752:32518054:clu_29044	0.0000000057	-0.36	Whole Blood
			ENSG00000229391.7	HLA-DRB6	chr6_31648589_G_A_b38	rs805303	32517752:32518054:clu_29044	0.0000000057	-0.36	Whole Blood
			ENSG00000204438.10	GPANK1	chr6_31648589_G_A_b38	rs805303	31665003:31665861:clu_28911	0.000000006	-0.32	Whole Blood
			ENSG00000204438.10	GPANK1	chr6_31648589_G_A_b38	rs805303	31665003:31665861:clu_28911	0.000000006	-0.32	Whole Blood
			ENSG00000196126.11	HLA-DRB1	chr6_31648589_G_A_b38	rs805303	32517752:32518054:clu_36148	0.0000000068	-0.4	Skin - Not Sun Exposed (Suprapubic)
			ENSG00000196126.11	HLA-DRB1	chr6_31648589_G_A_b38	rs805303	32517752:32518054:clu_36148	0.0000000068	-0.4	Skin - Not Sun Exposed (Suprapubic)
			ENSG00000198502.5	HLA-DRB5	chr6_31648589_G_A_b38	rs805303	32517752:32518054:clu_36148	0.0000000068	-0.4	Skin - Not Sun Exposed (Suprapubic)
			ENSG00000229391.7	HLA-DRB6	chr6_31648589_G_A_b38	rs805303	32517752:32518054:clu_36148	0.0000000068	-0.4	Skin - Not Sun Exposed (Suprapubic)
			ENSG00000204472.12	AIF1	chr6_31648589_G_A_b38	rs805303	31615736:31616019:clu_37689	0.0000000075	-0.28	Lung
			ENSG00000204463.12	BAG6	chr6_31648589_G_A_b38	rs805303	31651776:31652235:clu_28990	0.0000000094	0.68	Minor Salivary Gland
			ENSG00000204438.10	GPANK1	chr6_31648589_G_A_b38	rs805303	31665003:31665574:clu_31514	0.000000014	-0.5	Heart - Atrial Appendage
			ENSG00000196126.11	HLA-DRB1	chr6_31648589_G_A_b38	rs805303	32517752:32518054:clu_36988	0.000000014	-0.36	Skin - Sun Exposed (Lower leg)
			ENSG00000198502.5	HLA-DRB5	chr6_31648589_G_A_b38	rs805303	32517752:32518054:clu_36988	0.000000014	-0.36	Skin - Sun Exposed (Lower leg)
			ENSG00000229391.7	HLA-DRB6	chr6_31648589_G_A_b38	rs805303	32517752:32518054:clu_36988	0.000000014	-0.36	Skin - Sun Exposed (Lower leg)
			ENSG00000204428.12	LY6G5C	chr6_31648589_G_A_b38	rs805303	31678604:31679101:clu_28483	0.000000026	0.5	Brain - Nucleus accumbens (basal ganglia)
			ENSG00000204344.14	STK19	chr6_31648589_G_A_b38	rs805303	31980548:31980654:clu_36915	0.000000027	-0.36	Skin - Sun Exposed (Lower leg)
			ENSG00000250535.1	STK19B	chr6_31648589_G_A_b38	rs805303	31980548:31980654:clu_36915	0.000000027	-0.36	Skin - Sun Exposed (Lower leg)
			ENSG00000204438.10	GPANK1	chr6_31648589_G_A_b38	rs805303	31665003:31665574:clu_36969	0.00000003	-0.38	Nerve - Tibial
			ENSG00000204344.14	STK19	chr6_31648589_G_A_b38	rs805303	31980548:31980654:clu_38418	0.000000034	-0.35	Thyroid
			ENSG00000250535.1	STK19B	chr6_31648589_G_A_b38	rs805303	31980548:31980654:clu_38418	0.000000034	-0.35	Thyroid
			ENSG00000204428.12	LY6G5C	chr6_31648589_G_A_b38	rs805303	31677120:31679101:clu_25059	0.000000034	0.46	Brain - Putamen (basal ganglia)
			ENSG00000204438.10	GPANK1	chr6_31648589_G_A_b38	rs805303	31665003:31665574:clu_35975	0.000000036	-0.37	Skin - Not Sun Exposed (Suprapubic)
			ENSG00000196126.11	HLA-DRB1	chr6_31648589_G_A_b38	rs805303	32517752:32518054:clu_31906	0.000000042	-0.45	Artery - Aorta
			ENSG00000198502.5	HLA-DRB5	chr6_31648589_G_A_b38	rs805303	32517752:32518054:clu_31906	0.000000042	-0.45	Artery - Aorta
			ENSG00000229391.7	HLA-DRB6	chr6_31648589_G_A_b38	rs805303	32517752:32518054:clu_31906	0.000000042	-0.45	Artery - Aorta
			ENSG00000204438.10	GPANK1	chr6_31648589_G_A_b38	rs805303	31665003:31665574:clu_28486	0.000000048	-0.45	Heart - Left Ventricle
			ENSG00000204536.13	CCHCR1	chr6_31648589_G_A_b38	rs805303	31157089:31157385:clu_25485	0.000000062	0.72	Cells - EBV-transformed lymphocytes
			ENSG00000196126.11	HLA-DRB1	chr6_31648589_G_A_b38	rs805303	32517752:32518054:clu_37154	0.000000069	-0.37	Nerve - Tibial
			ENSG00000198502.5	HLA-DRB5	chr6_31648589_G_A_b38	rs805303	32517752:32518054:clu_37154	0.000000069	-0.37	Nerve - Tibial
			ENSG00000229391.7	HLA-DRB6	chr6_31648589_G_A_b38	rs805303	32517752:32518054:clu_37154	0.000000069	-0.37	Nerve - Tibial
			ENSG00000196126.11	HLA-DRB1	chr6_31648589_G_A_b38	rs805303	32579104:32580247:clu_33536	0.0000001	0.43	Esophagus - Mucosa
			ENSG00000198502.5	HLA-DRB5	chr6_31648589_G_A_b38	rs805303	32579104:32580247:clu_33536	0.0000001	0.43	Esophagus - Mucosa
			ENSG00000229391.7	HLA-DRB6	chr6_31648589_G_A_b38	rs805303	32579104:32580247:clu_33536	0.0000001	0.43	Esophagus - Mucosa
			ENSG00000204438.10	GPANK1	chr6_31648589_G_A_b38	rs805303	31665003:31665574:clu_32964	0.00000015	-0.34	Artery - Tibial
			ENSG00000204463.12	BAG6	chr6_31648589_G_A_b38	rs805303	31651776:31652235:clu_27268	0.00000015	0.71	Uterus
			ENSG00000196126.11	HLA-DRB1	chr6_31648589_G_A_b38	rs805303	32517752:32518054:clu_33127	0.00000017	-0.34	Artery - Tibial
			ENSG00000198502.5	HLA-DRB5	chr6_31648589_G_A_b38	rs805303	32517752:32518054:clu_33127	0.00000017	-0.34	Artery - Tibial
			ENSG00000229391.7	HLA-DRB6	chr6_31648589_G_A_b38	rs805303	32517752:32518054:clu_33127	0.00000017	-0.34	Artery - Tibial
			ENSG00000204536.13	CCHCR1	chr6_31648589_G_A_b38	rs805303	31151122:31156731:clu_33315	0.00000021	0.36	Esophagus - Mucosa
			ENSG00000196126.11	HLA-DRB1	chr6_31648589_G_A_b38	rs805303	32517752:32518054:clu_28642	0.00000022	-0.48	Heart - Left Ventricle
			ENSG00000198502.5	HLA-DRB5	chr6_31648589_G_A_b38	rs805303	32517752:32518054:clu_28642	0.00000022	-0.48	Heart - Left Ventricle
			ENSG00000229391.7	HLA-DRB6	chr6_31648589_G_A_b38	rs805303	32517752:32518054:clu_28642	0.00000022	-0.48	Heart - Left Ventricle
			ENSG00000204536.13	CCHCR1	chr6_31648589_G_A_b38	rs805303	31151122:31156731:clu_38261	0.00000025	0.31	Thyroid
			ENSG00000204428.12	LY6G5C	chr6_31648589_G_A_b38	rs805303	31679268:31680756:clu_28912	0.00000025	-0.31	Whole Blood
			ENSG00000204536.13	CCHCR1	chr6_31648589_G_A_b38	rs805303	31151122:31156731:clu_33029	0.00000036	0.36	Esophagus - Muscularis
			ENSG00000204536.13	CCHCR1	chr6_31648589_G_A_b38	rs805303	31151122:31156731:clu_33029	0.00000036	0.36	Esophagus - Muscularis
			ENSG00000196126.11	HLA-DRB1	chr6_31648589_G_A_b38	rs805303	32517752:32518054:clu_35185	0.00000049	-0.41	Colon - Transverse
			ENSG00000198502.5	HLA-DRB5	chr6_31648589_G_A_b38	rs805303	32517752:32518054:clu_35185	0.00000049	-0.41	Colon - Transverse
			ENSG00000229391.7	HLA-DRB6	chr6_31648589_G_A_b38	rs805303	32517752:32518054:clu_35185	0.00000049	-0.41	Colon - Transverse
			ENSG00000204536.13	CCHCR1	chr6_31648589_G_A_b38	rs805303	31151122:31156731:clu_34949	0.00000074	0.4	Colon - Transverse
			ENSG00000204428.12	LY6G5C	chr6_31648589_G_A_b38	rs805303	31678604:31679101:clu_29486	0.00000076	0.62	Brain - Cerebellar Hemisphere
			ENSG00000213676.10	ATF6B	chr6_31648589_G_A_b38	rs805303	32117694:32118775:clu_33082	0.00000092	-0.17	Artery - Tibial
			ENSG00000204438.10	GPANK1	chr6_31648589_G_A_b38	rs805303	31665003:31665574:clu_36818	0.0000011	-0.3	Skin - Sun Exposed (Lower leg)
			ENSG00000204536.13	CCHCR1	chr6_31648589_G_A_b38	rs805303	31151122:31156731:clu_28661	0.0000012	0.49	Adrenal Gland
			ENSG00000196126.11	HLA-DRB1	chr6_31648589_G_A_b38	rs805303	32517752:32518054:clu_36513	0.0000012	-0.38	Breast - Mammary Tissue
			ENSG00000198502.5	HLA-DRB5	chr6_31648589_G_A_b38	rs805303	32517752:32518054:clu_36513	0.0000012	-0.38	Breast - Mammary Tissue
			ENSG00000229391.7	HLA-DRB6	chr6_31648589_G_A_b38	rs805303	32517752:32518054:clu_36513	0.0000012	-0.38	Breast - Mammary Tissue
			ENSG00000204344.14	STK19	chr6_31648589_G_A_b38	rs805303	31980548:31980654:clu_28695	0.0000017	-0.36	Cells - Cultured fibroblasts
			ENSG00000250535.1	STK19B	chr6_31648589_G_A_b38	rs805303	31980548:31980654:clu_28695	0.0000017	-0.36	Cells - Cultured fibroblasts
			ENSG00000204536.13	CCHCR1	chr6_31648589_G_A_b38	rs805303	31151122:31156731:clu_31603	0.0000018	0.42	Esophagus - Gastroesophageal Junction
			ENSG00000204344.14	STK19	chr6_31648589_G_A_b38	rs805303	31980548:31980654:clu_33175	0.0000018	-0.33	Esophagus - Muscularis
			ENSG00000250535.1	STK19B	chr6_31648589_G_A_b38	rs805303	31980548:31980654:clu_33175	0.0000018	-0.33	Esophagus - Muscularis
			ENSG00000204344.14	STK19	chr6_31648589_G_A_b38	rs805303	31980548:31980654:clu_37805	0.0000018	-0.32	Lung
			ENSG00000250535.1	STK19B	chr6_31648589_G_A_b38	rs805303	31980548:31980654:clu_37805	0.0000018	-0.32	Lung
			ENSG00000204344.14	STK19	chr6_31648589_G_A_b38	rs805303	31980548:31980654:clu_33463	0.0000019	-0.34	Esophagus - Mucosa
			ENSG00000250535.1	STK19B	chr6_31648589_G_A_b38	rs805303	31980548:31980654:clu_33463	0.0000019	-0.34	Esophagus - Mucosa
			ENSG00000204463.12	BAG6	chr6_31648589_G_A_b38	rs805303	31651776:31652400:clu_38320	0.0000021	0.29	Thyroid
			ENSG00000204392.10	LSM2	chr6_31648589_G_A_b38	rs805303	31798507:31806755:clu_31803	0.0000022	0.33	Artery - Aorta
			ENSG00000204536.13	CCHCR1	chr6_31648589_G_A_b38	rs805303	31151122:31156731:clu_31696	0.0000023	0.26	Muscle - Skeletal
			ENSG00000196126.11	HLA-DRB1	chr6_31648589_G_A_b38	rs805303	32517752:32518054:clu_31689	0.0000028	-0.42	Heart - Atrial Appendage
			ENSG00000198502.5	HLA-DRB5	chr6_31648589_G_A_b38	rs805303	32517752:32518054:clu_31689	0.0000028	-0.42	Heart - Atrial Appendage
			ENSG00000229391.7	HLA-DRB6	chr6_31648589_G_A_b38	rs805303	32517752:32518054:clu_31689	0.0000028	-0.42	Heart - Atrial Appendage
			ENSG00000204438.10	GPANK1	chr6_31648589_G_A_b38	rs805303	31665003:31665574:clu_31655	0.0000029	-0.41	Esophagus - Gastroesophageal Junction
			ENSG00000196126.11	HLA-DRB1	chr6_31648589_G_A_b38	rs805303	32517752:32518054:clu_29915	0.0000029	-0.54	Artery - Coronary
			ENSG00000198502.5	HLA-DRB5	chr6_31648589_G_A_b38	rs805303	32517752:32518054:clu_29915	0.0000029	-0.54	Artery - Coronary
			ENSG00000229391.7	HLA-DRB6	chr6_31648589_G_A_b38	rs805303	32517752:32518054:clu_29915	0.0000029	-0.54	Artery - Coronary
			ENSG00000196126.11	HLA-DRB1	chr6_31648589_G_A_b38	rs805303	32517752:32518054:clu_33254	0.0000031	-0.34	Esophagus - Muscularis
			ENSG00000198502.5	HLA-DRB5	chr6_31648589_G_A_b38	rs805303	32517752:32518054:clu_33254	0.0000031	-0.34	Esophagus - Muscularis
			ENSG00000229391.7	HLA-DRB6	chr6_31648589_G_A_b38	rs805303	32517752:32518054:clu_33254	0.0000031	-0.34	Esophagus - Muscularis
			ENSG00000204338.8	CYP21A1P	chr6_31648589_G_A_b38	rs805303	32040584:32040668:clu_32548	0.0000036	0.42	Colon - Sigmoid
			ENSG00000231852.6	CYP21A2	chr6_31648589_G_A_b38	rs805303	32040584:32040668:clu_32548	0.0000036	0.42	Colon - Sigmoid
			ENSG00000204428.12	LY6G5C	chr6_31648589_G_A_b38	rs805303	31677120:31679101:clu_31516	0.0000041	-0.4	Heart - Atrial Appendage
			ENSG00000137312.14	FLOT1	chr6_31648589_G_A_b38	rs805303	30730727:30730919:clu_36716	0.0000042	-0.28	Skin - Sun Exposed (Lower leg)
			ENSG00000204438.10	GPANK1	chr6_31648589_G_A_b38	rs805303	31665003:31665574:clu_36330	0.0000042	-0.36	Breast - Mammary Tissue
			ENSG00000204344.14	STK19	chr6_31648589_G_A_b38	rs805303	31980548:31980654:clu_37063	0.0000044	-0.32	Nerve - Tibial
			ENSG00000250535.1	STK19B	chr6_31648589_G_A_b38	rs805303	31980548:31980654:clu_37063	0.0000044	-0.32	Nerve - Tibial
			ENSG00000137312.14	FLOT1	chr6_31648589_G_A_b38	rs805303	30730727:30730919:clu_38226	0.0000059	-0.25	Thyroid
			ENSG00000204338.8	CYP21A1P	chr6_31648589_G_A_b38	rs805303	32006077:32006366:clu_28794	0.000006	-0.51	Adrenal Gland
			ENSG00000231852.6	CYP21A2	chr6_31648589_G_A_b38	rs805303	32006077:32006366:clu_28794	0.000006	-0.51	Adrenal Gland
			ENSG00000137312.14	FLOT1	chr6_31648589_G_A_b38	rs805303	30730727:30730919:clu_33260	0.0000085	-0.26	Esophagus - Mucosa
			ENSG00000204428.12	LY6G5C	chr6_31648589_G_A_b38	rs805303	31679268:31680756:clu_31257	0.0000088	-0.43	Spleen
			ENSG00000196126.11	HLA-DRB1	chr6_31648589_G_A_b38	rs805303	32554971:32584109:clu_62958	0.000009	0.42	Testis
			ENSG00000198502.5	HLA-DRB5	chr6_31648589_G_A_b38	rs805303	32554971:32584109:clu_62958	0.000009	0.42	Testis
			ENSG00000229391.7	HLA-DRB6	chr6_31648589_G_A_b38	rs805303	32554971:32584109:clu_62958	0.000009	0.42	Testis
			ENSG00000204438.10	GPANK1	chr6_31648589_G_A_b38	rs805303	31665003:31665574:clu_33364	0.000015	-0.31	Esophagus - Mucosa
			ENSG00000204472.12	AIF1	chr6_31648589_G_A_b38	rs805303	31615736:31616104:clu_35883	0.000021	0.27	Adipose - Subcutaneous
			ENSG00000250535.1	STK19B	chr6_31648589_G_A_b38	rs805303	31980548:31980654:clu_28575	0.000022	-0.35	Heart - Left Ventricle
			ENSG00000204338.8	CYP21A1P	chr6_31648589_G_A_b38	rs805303	32007470:32007671:clu_62872	0.000031	-0.4	Testis
			ENSG00000231852.6	CYP21A2	chr6_31648589_G_A_b38	rs805303	32007470:32007671:clu_62872	0.000031	-0.4	Testis
			ENSG00000250535.1	STK19B	chr6_31648589_G_A_b38	rs805303	31980548:31980654:clu_31838	0.000033	-0.32	Artery - Aorta
			ENSG00000204428.12	LY6G5C	chr6_31648589_G_A_b38	rs805303	31677120:31679101:clu_28488	0.000034	-0.35	Heart - Left Ventricle
